# Supplementary material for: Genotype–Phenotype Correlation in Neurofibromatosis Type 1: Evidence for a Mild Phenotype Associated with Splicing Variants Leading to In-Frame Skipping of NF1 Exon 24 [19a]
Source: Cancers (Basel). 2024 Jun 29;16(13):2406. doi: 10.3390/cancers16132406 (PMC11240586; doi:10.3390/cancers16132406)
Supplement: Supplementary file 1 [file cancers-16-02406-s001.zip]

Archive with 3 entries (3 files):
- File S1-Full Blots with marker lables.pptx
- Supp. Figures S1-S5.pdf
- Supp. Tables S1-S4-revised version.xlsx
