# Supplementary material for: Genotype–Phenotype Correlation in Neurofibromatosis Type 1: Evidence for a Mild Phenotype Associated with Splicing Variants Leading to In-Frame Skipping of NF1 Exon 24 [19a]
Source: Cancers (Basel). 2024 Jun 29;16(13):2406. doi: 10.3390/cancers16132406 (PMC11240586; doi:10.3390/cancers16132406)
Supplement: Supplementary file 1 [file cancers-16-02406-s001.zip › Supp. Tables S1-S4-revised version.xlsx]

## Sheet: Table S1
Table S1. Clinical details for 40 individuals with one of nine different splicing variants that lead to NF1 exon 24 [19a] skipping
Pathogenic variant (cDNA level)	Pathogenic variant (RNA level)	Pathogenic variant (protein level)	Family ID	Family history	Age a	Gender	CALMs	Freckles	Lisch nodules	External plexiform neurofibromas	Cutaneous neurofibromas	Subcutaneous neurofibromas	Spinal neurofibromas b	OPG b	Skeletal abnormalities	Does individual fullfill 2021 NF1 revised criteria, when excluding the genetic testing results?	Does individual fullfill 2021 NF1 revised criteria?	Cardiovascular abnormalities	Noonan-like phenotype c	Cognitive impairment, developmental delay, and/or learning disabilities d	SPRED1 testing	Other clinical features	Notes
c.3114-1G>A	r.3114_3197del	p.Asn1039_Arg1066del	UAB-S434	Sporadic	2-4 years	Male	>5	Axillary left	None	None	None	None	None (unknown)	None (unknown)	None	Yes	Yes	None	None	Normal	Not done	None	Based on phenotypic check list
c.3114-2A>G	r.3114_3197del	p.Asn1039_Arg1066del	UAB-S026	Sporadic	9-13 years	Male	>5	None	Unknown	Not specified	None	None	None by MRI	None by MRI	None	No	Yes	None	None	Abnormal with ADD and LD	Not done	None	Based on phenotypic check list
c.3196A>G	r.3114_3197del	p.Asn1039_Arg1066del	UAB-S6721	Sporadic	9-13 years	Female	>5	Axillary right	Unknown	Not specified	None	None	None (unknown)	None by MRI	None	Yes	Yes	None	None	Abnormal with LD (special education)	Not done	None	Based on phenotypic check list
c.3197+3A>T	r.3114_3197del	p.Asn1039_Arg1066del	UAB-S0821-P	Familial	>26 years	Female	<6	Groin left & axillary left & submammary bilateral	Unknown	None	None	None	None (unknown)	None (unknown)	Mild scoliosis	Yes	Yes	None	None	Abnormal with LD & SD	Not done	None	Based on phenotypic check list
c.3197+3A>T	r.3114_3197del	p.Asn1039_Arg1066del	UAB-S0821-R01	Familial	9-13 years	Male	>5	None	None	None	None	None	None (unknown)	None (unknown)	None	Yes	Yes	None	None	Normal	Not done	Macrocephaly; presented with a large abdominal tumor suspected to be retroperitoneal paraganglioma	Based on phenotypic check list
c.3197+3A>T	r.3114_3197del	p.Asn1039_Arg1066del	UAB-S0821-R02	Familial	>26 years	Female	>5	Groin & axillary bilateral	None	None	None	None	None (unknown)	None (unknown)	None	Yes	Yes	Unknown	Unknown	Abnormal with specific reading and spelling difficulties	Not done	Macrocephaly	Based on phenotypic check list + clinical notes + updated information
c.3197+3A>T	r.3114_3197del	p.Asn1039_Arg1066del	UAB-S0821-R03	Familial	5-8 years	Male	<6	None	None	None	None	None	None (unknown)	None (unknown)	Mild pectus carinatum	No	No	None	None	Normal	Not done	None	Based on phenotypic check list
c.3197+3A>T	r.3114_3197del	p.Asn1039_Arg1066del	UAB-S0821-R04	Familial	>26 years	Female	>5	Groin & axillary & submammary bilateral	None	None	None	None	None (unknown)	None (unknown)	None	Yes	Yes	None	Possible (low set ear)	Normal	Not done	None	Based on phenotypic check list
c.3197+3A>T	r.3114_3197del	p.Asn1039_Arg1066del	UAB-S0821-R05	Familial	9-13 years	Female	<6	Axillary right	None	None	None	None	None (unknown)	None (unknown)	None	Yes	Yes	None	Possible (low set ear)	Normal	Not done	Hypermobile at elbows	Based on phenotypic check list + clinical notes
c.3197+3A>T	r.3114_3197del	p.Asn1039_Arg1066del	UAB-S0821-R06	Familial	9-13 years	Female	>5	Axillary billateral	None	None	None	None	None (unknown)	None by MRI	Mild scoliosis	Yes	Yes	None	Possible (low set ear)	Normal	Not done	Mild myopia	Based on phenotypic check list + clinical notes
c.3197+3A>T	r.3114_3197del	p.Asn1039_Arg1066del	UAB-S0821-R07	Familial	2-4 years	Male	>5	None	None	None	None	None	None (unknown)	None (unknown)	None	Yes	Yes	None	None	Normal	Not done	None	Based on phenotypic check list + clinical notes
c.3197+3A>T	r.3114_3197del	p.Asn1039_Arg1066del	UAB-S0821-R08	Familial	>26 years	Female	>5	Groin & axillary bilateral	None	None	None	None	None (unknown)	None (unknown)	None	Yes	Yes	None	None	Normal	Not done	None	Based on phenotypic check list. The patient was noted to have a potential single cutaneous neurofibroma, but this was not confirmed.
c.3197+3A>T	r.3114_3197del	p.Asn1039_Arg1066del	UAB-S0821-R10	Familial	9-13 years	Female	>5	Axillary bilateral	Unknown	None	None	None	None (unknown)	None (unknown)	None	Yes	Yes	None	None	Normal	Not done	None	Based on phenotypic check list
c.3197+3A>T	r.3114_3197del	p.Asn1039_Arg1066del	UAB-S0821-R12	Familial	2-4 years	Female	>5	None	Not specified	Not specified	Not specified	Not specified	Not specified	Not specified	Not specified	Yes	Yes	None	Possible (short, low weight, small head circumference)	Normal	Not done	None	Based on clinical notes
c.3196A>G	r.3114_3197del	p.Asn1039_Arg1066del	UAB-S8252	Sporadic	14-18 years	Male	>5	Axillary right	Unknown	None	None	None	None (unknown)	None (unknown)	None	Yes	Yes	None	None	Normal	Not done	None	Based on phenotypic check list
c.3197+2T>C	r.3114_3197del	p.Asn1039_Arg1066del	UAB-S8143	Unknown	5-8 years	Male	<6	None	Unknown	None	None	None	None (unknown)	None (unknown)	None	No	No	None	None	Normal	Not done	None	Based on phenotypic check list
c.3197+1G>A	r.3114_3197del	p.Asn1039_Arg1066del	UAB-S1943	Unknown	5-8 years	Female	>5	Groin bilateral	None	None	None	None	None (unknown)	None (unknown)	None	Yes	Yes	None	None	Normal (with ADHD)	Not done	None	Based on phenotypic check list + updated information. Targeted Sanger sequencing was performed on the father (presenting with 3 CALMs) and a paternal half-sister (presenting with 2 CALMs), with negative results.
c.3197+2T>C	r.3114_3197del	p.Asn1039_Arg1066del	UAB-S8453	Sporadic	5-8 years	Male	>5	None	None	None	None	None	None (unknown)	None (unknown)	None	No	Yes	None	None	Normal	Not done	None	Based on phenotypic check list
c.3197+1G>A	r.3114_3197del	p.Asn1039_Arg1066del	UAB-S1653	Sporadic	2-4 years	Female	>5	Axillary right	Unknown	Not specified	Not specified	Not specified	Not specified	None (unknown)	Not specified	Yes	Yes	Not specified	None	Normal	Not done	None	Based on phenotypic check list
c.3197+3A>T	r.3114_3197del	p.Asn1039_Arg1066del	UAB-S3963	Familial	9-13 years	Female	>5	Yes (no specific information)	Unknown	None	None	None	None (unknown)	None (unknown)	None	Yes	Yes	None	None	Normal	Not done	Wartlike lesions over the knee, two over the trunks, some over the left elbow.	Based on phenotypic check list + updated information. The maternal grandmother and her mother are reported to have neurofibromatosis type 1; however, this information cannot be confirmed.
c.3114-2A>G	r.3114_3197del	p.Asn1039_Arg1066del	UAB-S2525	Sporadic	2-4 years	Male	>5	Groin left & axillary bilateral	Unknown	None	None	None	None (unknown)	None (unknown)	None	Yes	Yes	None	None	Abnormal with SD	Not done	None	Based on phenotypic check list
c.3114-1G>A	r.3114_3197del	p.Asn1039_Arg1066del	UAB-S3285	Familial	2-4 years	Female	>5	Groin bilateral	None	None	None	None	None (unknown)	None (unknown)	None	Yes	Yes	None	None	Normal	Negative	None	Based on phenotypic check list
c.3197+1G>A	r.3114_3197del	p.Asn1039_Arg1066del	UAB-S3916	Sporadic	5-8 years	Female	>5	None	None	None	None	None	None (unknown)	None by MRI	None	No	Yes	None	None	Abnormal with LD	Negative	None	Based on phenotypic check list
c.3114-2A>G	r.3114_3197del	p.Asn1039_Arg1066del	UAB-S3276	Unknown	19-26 years	Male	<6	None	Unknown	None	None	None	None (unknown)	None by MRI	None	No	No	None	None	Abnormal with LD	Negative	Presence of seizures starting at around age 4 and sebaceous adenomas (possibly angiofibromas) on the nose, however, no other clinical features characteristic of tuberous sclerosis have been reported. It is unknown if TSC1/2 molecular analysis was performed.	Based on clinical notes.
c.3114-1G>A	r.3114_3197del	p.Asn1039_Arg1066del	UAB-S9876	Sporadic	9-13 years	Male	>5	None	None	None	None	None	None (unknown)	None (unknown)	Pectus excavatum	No	Yes	None	Present (low set ears and midface hypoplasia)	Abnormal with ADD, SD & LD	Negative	None	Based on phenotypic check list
c.3196A>G	r.3114_3197del	p.Asn1039_Arg1066del	UAB-S9927	Sporadic	>26 years	Female	>5	Groin & axillary bilateral	None	None	None	None	None (unknown)	None (unknown)	None	Yes	Yes	None	Not specified	Abnormal with ADD	Negative	None	Based on phenotypic check list
c.3114-2A>G	r.3114_3197del	p.Asn1039_Arg1066del	UAB-S7247	Sporadic	0-24 months	Female	>5	None	Unknown	None	None	None	None (unknown)	None (unknown)	None	No	Yes	None	Possible, but no details	Normal	Negative	None	Based on phenotypic check list
c.3197G>A	r.3114_3197del	p.Asn1039_Arg1066del	UAB-S6358-P	Familiar	2-4 years	Female	>5	Unknown	Unknown	None	None	None	None (unknown)	None (unknown)	Unknown	No	Yes	Unknown	Unknown	Unknown	Negative	Unknown	Based on phenotypic check list
c.3197G>A	r.3114_3197del	p.Asn1039_Arg1066del	UAB-S6358-R01	Familial	9-13 years	Female	>5	Groin & axillary bilateral	None	None	None	None	None (unknown)	None (unknown)	None	Yes	Yes	None	None	Normal	Not done	None	Based on clinical notes. There is a family history of NF1 in her father and in a sibling. This patient is mother of the proband (UAB-S6358-P) and her clinical information was obtained when she was 9.5 year old.
c.3114-1G>A	r.3114_3197del	p.Asn1039_Arg1066del	UAB-N84001201	Unknown	5-8 years	Female	>5	Groin & axillary (possible)	None	Not specified	Not specified	Not specified	Not specified	None (unknown)	None	Yes	Yes	None	None	Normal	Negative	None	Based on phenotypic check list. Targeted Sanger sequencing was performed on the mother, whose phenotypic information was unknown, with a negative result.
c.3197+3A>T	r.3114_3197del	p.Asn1039_Arg1066del	UAB-N39101201-P	Familial	9-13 years	Male	>5	Groin & axillary bilateral	None	None	None	None	None (unknown)	None (unknown)	None	Yes	Yes	None	Unknown	Abnormal with LD, ADHD, and behavioral issues	Negative	Have a history of head, foot and back pain.	Based on clinical notes + updated information. Family history of NF1: the mother and maternal grandfather of the patient were noted to have multiples CALMs. The paternal half sister of the mother of the patients was diagnosed with NF1, but no detailed information was available.
c.3197+3A>T	r.3114_3197del	p.Asn1039_Arg1066del	UAB-N39101201-R02	Familial	5-8 years	Female	>5	None	None	None	None	None	None (unknown)	None by MRI	None	No	Yes	None	None	Abnormal with ADHD and mild speech and gross motor delay	Not done	Generalized epilepsy	Based on clinical notes + updated information. This patient is a sister of the proband (UAB-N39101201-P).
c.3114-2A>G	r.3114_3197del	p.Asn1039_Arg1066del	UAB-N38111104	Familiar	5-8 years	Male	>5	Groin & axillary bilateral	Not specified	Not specified	Not specified	Not specified	Not specified	Not specified	Not specified	Yes	Yes	Not specified	Not specified	Normal	Negative	None	Based on phenotypic check list
c.3197G>T	r.3114_3197del	p.Asn1039_Arg1066del	UAB-N81311204-P	Familiar	14-18 years	Female	>5	None	None	None	None	None	None (unknown)	None by MRI	None	No	Yes	None	None	Normal	Negative	Macrocephaly	Based on phenotypic check list
c.3197G>T	r.3114_3197del	p.Asn1039_Arg1066del	UAB-N81311204-R01	Familial	>26 years	Male	>5	Groin & axillary bilateral	None	Not specified	Not specified	Not specified	Not specified	None by MRI	None	Yes	Yes	None	None	Normal	Not done	Macrocephaly	Based on phenotypic check list. Mother and a sister of this patient were reported to have spinal neurofibromas but no any additional information was provided. This patient is mother of the proband (UAB-N81311204-P).
c.3114-2A>G	r.3114_3197del	p.Asn1039_Arg1066del	UAB-N96511104	Familiar	9-13 years	Male	>5	Axillary right	Unknown	Not specified	None	Not specified	Not specified	None (unknown)	None	Yes	Yes	None	None	Normal	Negative	None	Based on phenotypic check list. The sister of patient was reported to have multiple CALMs and pectus excavatum.
c.3196A>G	r.3114_3197del	p.Asn1039_Arg1066del	UAB-N34811105-P	Familiar	2-4 years	Female	>5	None	None	None	None	None	None (unknown)	None (unknown)	None	No	Yes	None	None	Abnormal with SD	Negative	Macrocephaly	Based on phenotypic check list
c.3196A>G	r.3114_3197del	p.Asn1039_Arg1066del	UAB-N34811105-R01	Familial	>26 years	Female	>5	None	None	None	None	None	None (unknown)	None (unknown)	None	No	Yes	None	None	Abnormal with mild LD	Not done	None	Based on phenotypic check list. This patient is mother of the proband (UAB-N34811105-P).
c.3114-2A>G	r.3114_3197del	p.Asn1039_Arg1066del	UAB-N45811205	Sporadic	14-18 years	Female	>5	Groin & axillary & submammary bilateral	Unknown	Not specified	None	Not specified	Not specified	Not specified	None	Yes	Yes	None	None	Normal	Negative	Ganglioneuroblastoma (resected)	Based on phenotypic check list
c.3197+1G>T	r.3114_3197del)	p.Asn1039_Arg1066del	UAB-N46911105	Unknown	>26 years	Female	<6	Unknown	Unknown	None	None	None	None (unknown)	None (unknown)	None	No	No	None	Possible (palpebral ptosis and hypertelorism)	Normal	Negative	Macrocephaly, dry/hyperkeratotic skin	Based on phenotypic check list + updated information. The 15-year-old daughter of this patient was reported to have NF1, and the mother and a sister were reported to have breast cancer; however, the detailed information was not available.
Abbreviations: ADD: attention deficit disorder; ADHD: attention deficit hyperactivity disorder; CALMs: café-au-lait macules; ID: intellectual disability; LD: learning disability; OPG: optic pathway glioma; SD: speech delay
a The ages of patients were grouped into 7 categories:: 0-24 months; 2-4 years; 5-8 years; 9-13 years; 14-18 years; 19-26 years; >26 years.
b None (unknown): no symptomatic OPG or symptomatic spinal neurofibroma, but unknown if an asymptomatic OPG or asymptomatic spinal neurofibroma are present; None by MRI: both symptomatic and asymptomatic OPG and spinal neurofibroma have been confirmed to be absent.
c Noonan-like phentoype was considered postive when at least two of the following features were present: short stature, low set ears, hypertelorism, midface hypoplasia, webbed neck, ptosis, downslanting palpebral fisures, pectus abnormality, or pulmonic stenosis.
d Individuals with ADD/ADHD, but normal development were still classified as normal.

## Sheet: Table S2
Table S2. Other NF1 variants at c.3114-2, c.3114-1, c.3196, c.3197, c.3197+1, c.3197+2, c.3197+3, which might result in exon 24 [19a] skipping
c.HGVS	Predicted p.HGVS based on c.HGVS	RNA-based testing	1000G	gnomAD a	LOVD b	ClinVar c	HGMD d	SpliceAI Δscore (3' splice accetor site)				Having Pathogenic/Likely Pathogenic (P/LP) splicing variant at this nucleotide position with the same prediction impact?	Evidence e	Pathogenicity classification
								Acceptor Loss	Donor Loss	Acceptor Gain	Donor Gain
c.3114-2A>C	p.?	No	0	0	0	0	0	1	0.05	0.94	0	Yes: c.3114-2A>G (Acceptor Loss=1.00; Donor Loss=0.16; Acceptor Gain=0.82; Donor Gain=0)	PVS1+PS1_P+PM2f	Pathogenic
c.3114-2A>T	p.?	No	0	0	0	0	0	1	0.14	0.89	0	Yes: c.3114-2A>G (Acceptor Loss=1.00; Donor Loss=0.16; Acceptor Gain=0.82; Donor Gain=0)	PVS1+PS1_P+PM2	Pathogenic
c.3114-1G>C	p.?	No	0	0	0	Present (Pathogenic)	0	0.98	0.14	0.88	0	Yes: c.3114-1G>A (Acceptor Loss=1.00; Donor Loss=0.19; Acceptor Gain=0.81; Donor Gain=0)	PVS1+PS1_P+PM2	Pathogenic
c.3114-1G>T	p.?	No	0	0	0	Present (Likely pathogenic)	0	1	0.2	0.84	0	Yes: c.3114-1G>A (Acceptor Loss=1.00; Donor Loss=0.19; Acceptor Gain=0.81; Donor Gain=0)	PVS1+PS1_P+PM2	Pathogenic
c.HGVS	Predicted p.HGVS based on c.HGVS			gnomAD a	LOVD b	ClinVar c	HGMD d	SpliceAI Δscore (5' splice donor site)				Pathogenic variant at this nucleotide position with the same prediction impact	Evidence	Pathogenicity classification
		RNA-based testing	1000G					Acceptor Loss	Donor Loss	Acceptor Gain	Donor Gain
c.3196A>C	p.(Arg1066=)	No	0	0	0	0	0	0.05	0.05	0	0.06	No: c.3196A>G (Acceptor Loss=0.54; Donor Loss=0.81; Acceptor Gain=0.01; Donor Gain=0.05)	BP4	VUS
c.3196A>T	p.(Arg1066Ter)	No	0	0	0	0	0	0.27	0.29	0	0.07	No: c.3196A>G (Acceptor Loss=0.54; Donor Loss=0.81; Acceptor Gain=0.01; Donor Gain=0.05)	PVS1+PM2	Likely pathogenic
c.3197G>C	p.(Arg1066Thr)	No	0	0	0	Present (Conflicting: Pathogenic/VUS)	0	0.39	0.98	0	0.26	Yes: c.3197G>A (Acceptor Loss=0.51; Donor Loss=0.92; Acceptor Gain=0.00; Donor Gain=0.13) c.3197G>T (Acceptor Loss=0.53; Donor Loss=0.98; Acceptor Gain=0.00; Donor Gain=0.10)	PP3+PS1_P+PM2	Likely pathogenic
c.3197+1G>C	p.?	No	0	0	0	0	0	0.47	1	0	0.2	Yes: c.3197+1G>A (Acceptor Loss=0.45; Donor Loss=1.00; Acceptor Gain=0.00; Donor Gain=0.23) c.3197+1G>T (Acceptor Loss=0.50; Donor Loss=1.00; Acceptor Gain=0.00; Donor Gain=0.15)	PVS1+PS1_P+PM2	Pathogenic
c.3197+2T>A	p.?	Yes (PMID: 32575496)	0	0	1 (Pathogenic, de novo)	0	Present (DM)	0.31	1	0	0.49	Yes: c.3114+2T>C (Acceptor Loss=0.40; Donor Loss=0.99; Acceptor Gain=0.82; Donor Gain=0.38)	PVS1 (RNA) + PM2 + PM6	Pathogenic
c.3197+2T>G	p.?	No	0	2 (in 1455266)	0	Present (Pathogenic)	0	0.43	1	0	0.37	Yes: c.3114+2T>C (Acceptor Loss=0.40; Donor Loss=0.99; Acceptor Gain=0.82; Donor Gain=0.38)	PVS1+PS1_P	Pathogenic
c.3197+3A>C	p.?	No	0	0	0	0	0	0.42	0.85	0	0.31	Yes: c.3197+3A>T (Acceptor Loss=0.45; Donor Loss=0.82; Acceptor Gain=0.00; Donor Gain=0.22)	PP3+PS1_P+PM2	Likely pathogenic
c.3197+3A>G	p.?	No	0	4 (in 776334)	0	Present (VUS)	0	0.11	0.08	0	0.2	No: c.3197+3A>T (Acceptor Loss=0.45; Donor Loss=0.82; Acceptor Gain=0.00; Donor Gain=0.22)	BP4	VUS
VUS: variant of uncertain clinical significance
a gnomAD (the Genome Aggregation Database): v4.0.0
b LOVD (Leiden Open Variation Database): As of April 15, 2024
c ClinVar: As of April 15, 2024
d HGMD (the Human Gene Mutation Database): As of May 10, 2023
e The pathogenicity of variants was assessed by following recommendations from the American College of Medical Genetics and Genomics (ACMG) and the Association for Molecular Pathology (AMP) (Richards et al. 2015), as well as the ClinGen Sequence Variant Interpretation (SVI) Splicing Subgroup (Walker et al. 2023).
f PM2: absence from the gnomAD database v4.0.0.

## Sheet: Table S3
Table S3. List of all adjusted P values from Table 2 after applying the Benjamini-Hochberg correction for multiple testing with false discovery rates (FDR) at 0.05 and 0.01.
Index	P value	B-H correction (FDR=0.05)		B-H correction (FDR=0.01)
		B-H critical	statistically significant	B-H critical	statistically significant
1	0.0001	0.00104167	TRUE	0.000208333	TRUE
2	0.0001	0.00208333	TRUE	0.000416667	TRUE
3	0.0001	0.003125	TRUE	0.000625	TRUE
4	0.0002	0.00416667	TRUE	0.000833333	TRUE
5	0.0003	0.00520833	TRUE	0.00104167	TRUE
6	0.0005	0.00625	TRUE	0.00125	TRUE
7	0.0006	0.00729167	TRUE	0.00145833	TRUE
8	0.0011	0.00833333	TRUE	0.00166667	TRUE
9	0.0025	0.009375	TRUE	0.001875	FALSE
10	0.0068	0.0104167	TRUE	0.00208333	FALSE
11	0.0076	0.0114583	TRUE	0.00229167	FALSE
12	0.0229	0.0125	FALSE	0.0025	FALSE
13	0.0554	0.0135417	FALSE	0.00270833	FALSE
14	0.0719	0.0145833	FALSE	0.00291667	FALSE
15	0.0721	0.015625	FALSE	0.003125	FALSE
16	0.0731	0.0166667	FALSE	0.00333333	FALSE
17	0.0768	0.0177083	FALSE	0.00354167	FALSE
18	0.1211	0.01875	FALSE	0.00375	FALSE
19	0.1307	0.0197917	FALSE	0.00395833	FALSE
20	0.1699	0.0208333	FALSE	0.00416667	FALSE
21	0.1811	0.021875	FALSE	0.004375	FALSE
22	0.2099	0.0229167	FALSE	0.00458333	FALSE
23	0.2662	0.0239583	FALSE	0.00479167	FALSE
24	0.3981	0.025	FALSE	0.005	FALSE
25	0.4415	0.0260417	FALSE	0.00520833	FALSE
26	0.4566	0.0270833	FALSE	0.00541667	FALSE
27	0.4609	0.028125	FALSE	0.005625	FALSE
28	0.461	0.0291667	FALSE	0.00583333	FALSE
29	0.4629	0.0302083	FALSE	0.00604167	FALSE
30	0.4742	0.03125	FALSE	0.00625	FALSE
31	0.6014	0.0322917	FALSE	0.00645833	FALSE
32	0.6386	0.0333333	FALSE	0.00666667	FALSE
33	0.8174	0.034375	FALSE	0.006875	FALSE
34	1	0.0354167	FALSE	0.00708333	FALSE
35	1	0.0364583	FALSE	0.00729167	FALSE
36	1	0.0375	FALSE	0.0075	FALSE
37	1	0.0385417	FALSE	0.00770833	FALSE
38	1	0.0395833	FALSE	0.00791667	FALSE
39	1	0.040625	FALSE	0.008125	FALSE
40	1	0.0416667	FALSE	0.00833333	FALSE
41	1	0.0427083	FALSE	0.00854167	FALSE
42	1	0.04375	FALSE	0.00875	FALSE
43	1	0.0447917	FALSE	0.00895833	FALSE
44	1	0.0458333	FALSE	0.00916667	FALSE
45	1	0.046875	FALSE	0.009375	FALSE
46	1	0.0479167	FALSE	0.00958333	FALSE
47	1	0.0489583	FALSE	0.00979167	FALSE
48	1	0.05	FALSE	0.01	FALSE

## Sheet: Table S4
Table S4. Thirty-seven unrelated probands harboring pathogenic or likely pathogenic variants within NF1 exon 24 [19a] from the UAB Medical Genomics Lab.
Family ID	Chromosomal Variant	c.HGVS	r.HGVS	p.HGVS	Age	Gender	Clinical indications
UAB-N19401102	NC_000017.10:g.29557862del	c.3116del	r.(3116del)	p.(Asn1039Ilefs*4)	9-13 years	Female	>6 CAL-spots, axillary freckling, Lisch nodules, T2 hyperintensities by MRI, and several possible neurofibromas on trunk. Sporadic case.
UAB-S4516	NC_000017.10:g.29557864A>G	c.3118A>G	r.3118a>g	p.Lys1040Glu	0-24 months	Female	6 typical CAL-spots, and possible Noonan phenotype with short stature and hypertelorism. This is a de novo case: both of parents presenting with no NF1 clinical features were negative for this variant.
UAB-S2584	NC_000017.10:g.29557871dup	c.3125dup	r.3125dup	p.Glu1043Argfs*17	0-24 months	Male	14 CAL-spots, bilateral axillary freckling, and abnormal development. Unknown family history.
UAB-S8212	NC_000017.10:g.29557873G>T	c.3127G>T	r.3127g>u	p.Glu1043*	5-8 years	Female	>6 CAL-spots and scoliosis.
UAB-S2093	NC_000017.10:g.29557877del	c.3131del	r.3131del	p.Tyr1044Serfs*2	2-4 years	Female	>6 CAL-spots, bilateral inguinal and axillary freckling, and abnormal development. Sporadic case.
UAB-S27	NC_000017.10:g.29557878C>A	c.3132C>A	r.3132c>a	p.Tyr1044*	N/A	N/A	No available phenotypic information.
UAB-N36921205	NC_000017.10:g.29557878C>A	c.3132C>A	r.3132c>a	p.Tyr1044*	>26 years	Female	1-5 typical CAL spots, bilateral inguinal and axillary freckling, bilateral Lisch nodules, and 2-6 histopathologically confirmed cutaneous neurofibromas. Sporadic case.
UAB-S6293	NC_000017.10:g.29557878C>A	c.3132C>A	r.3132c>a	p.Tyr1044*	5-8 years	Female	>6 CAL-spots, bilateral inguinal and axillary freckling. Sporadic case.
UAB-S3814	NC_000017.10:g.29557878C>A	c.3132C>A	r.3132c>a	p.Tyr1044*	9-13 years	Female	>6 typical CAL-spots, bilateral axillary freckling, and possible Noonan phenotype with short stature. Sporadic case.
UAB-S257	NC_000017.10:g.29557878C>G	c.3132C>G	r.3132c>g	p.Tyr1044*	>26 years	Female	>6 CAL-spots, bilateral axillary freckling, bilateral Lisch nodules, a moderate number (<100) of cutaneous and intradermal neurofibromas
UAB-S7184	NC_000017.10:g.29557878C>G	c.3132C>G	r.3132c>g	p.Tyr1044*	0-24 months	Male	>6 CAL-spots. Sporadic case.
UAB-S4248	NC_000017.10:g.29557878C>G	c.3132C>G	r.3132c>g	p.Tyr1044*	0-24 months	Male	>6 CAL spots. Unknown family history.
UAB-N21711204	NC_000017.10:g.29557879del	c.3133del	r.(3133del)	p.(Leu1045*)	>26 years	Female	>6 CAL spots and multiple neurofibromas which have increased in number after pregnancy. Unknown family history.
UAB-S1518	NC_000017.10:g.29557884_29557889del	c.3138_3143del	r.3138_3143del	p.Asp1047_Trp1048del	5-8 years	Female	>6 typical CAL-spots, bilateral inguinal and axillary freckling, abnormal development and a learning disability. This variant was also found in the mother of the patient presenting with >6 CAL-spots, skin fold freckling, and scoliosis.
UAB-N15201101	NC_000017.10:g.29557885del	c.3139del	r.3139del	p.(Asp1047Thrfs*15)	>26 years	Male	>6 typical CAL-spots, bilateral inguinal and axillary freckling, 6-99 cutaneous neurofibromas, 2-6 subdermal neurofibromas, mild thickening of R optic nerve, low set rotated ears, and a learning disability. Sporadic case.
UAB-N14411204	NC_000017.10:g.29557888T>C	c.3142T>C	r.3142T>C	p.(Trp1048Arg)	5-8 years	Male	>6 typical CAL-spots, L inguinal and R axillary freckling. This is a de novo case: both of parents presenting with no NF1 clinical features were negative for this variant.
UAB-S1306	NC_000017.10:g.29557895del	c.3149del	r.3149del	p.Met1050Argfs*12	>26 years	Male	>6 typical CAL-spots, bilateral axillary freckling, bilateral Lisch nodules, 6-99 cutaneous neurofibromas, 2-6 subdermal neurofibromas, and plexiform neurofibroma on L hand. Familial case.
UAB-S1571	NC_000017.10:g.29557898del	c.3152del	r.3152del	p.Gly1051Glufs*11	19-25 years	Female	>6 CAL-spots with smooth borders, bilateral axillary freckling, 100-500 cutaneous and intradermal neurofibromas, mild scoliosis.
UAB-N28221105	NC_000017.10:g.29557898dup	c.3152dup	r.(3152dup)	p.(Thr1052Asnfs*8)	>26 years	Female	>6 CAL spots, bilateral Lisch nodules, 1 cutaneous neurofibroma, and a learning disability.
UAB-S2608	NC_000017.10:g.29557903_29557907del	c.3157_3161del	r.3157_3161del	p.Ser1053Profs*5	0-24 months	Female	>6 typical CAL-spots, and mild developmental delay. Sporadic case.
UAB-S0262	NC_000017.10:g.29557904C>A	c.3158C>A	r.3158c>a	p.Ser1053*	0-24 months	Male	>6 CAL-spots and axillary or inguinal freckling. Unknown family history.
UAB-S961	NC_000017.10:g.29557904C>G	c.3158C>G	r.3158c>g	p.Ser1053*	N/A	N/A	No available phenotypic information.
UAB-N73101201	NC_000017.10:g.29557904C>G	c.3158C>G	r.3158c>g	p.Ser1053*	>26 years	Male	>6 CAL-spots, skin fold freckling, 1 histologically confirmed cutaneous neurofibroma, asymptomatic spinal neurofibromas. Sporadic case.
UAB-N26911105	NC_000017.10:g.29557904C>G	c.3158C>G	r.3158c>g	p.Ser1053*	5-8 years	Male	>6 CAL spots, bilateral inguinal and axillary freckling, an asymptomatic optic glioma, pseudarthrosis, and developmental delay. Unknown family history.
UAB-N54321205	NC_000017.10:g.29557904C>G	c.3158C>G	r.3158c>g	p.Ser1053*	0-24 months	Male	>6 CAL spots. Sporadic case.
UAB-S9301	NC_000017.10:g.29557904C>G	c.3158C>G	r.3158c>g	p.Ser1053*	2-4 years	Male	>6 CAL-spot, freckling, asymptomatic optic glioma, hypothalamic glioma.
UAB-S4533	NC_000017.10:g.29557907_29557911del	c.3161_3165del	r.3161_3165del	p.Asn1054Serfs*4	19-25 years	Female	>6 CAL-spots, bilateral inguinal and axillary freckling, 100-500 cutaneous neurofibromas, 2-6 intradermal neurofibromas, and symptomatic spinal tumors. Familial case.
UAB-S7524	NC_000017.10:g.29557907_29557911del	c.3161_3165del	r.3161_3165del	p.Asn1054Serfs*4	N/A	N/A	No available phenotypic information.
UAB-S5194	NC_000017.10:g.29557907_29557911del	c.3161_3165del	r.3161_3165del	p.Asn1054Serfs*4	0-24 months	Male	>6 CAL-spots, 2-6 cutaneous neurofibromas, and neuroblastoma. Sporadic case.
UAB-S6843	NC_000017.10:g.29557911del	c.3165del	r.3165del	p.Ala1056Glnfs*6	N/A	N/A	No available phenotypic information.
UAB-S7106	NC_000017.10:g.29557911del	c.3165del	r.3165del	p.Ala1056Glnfs*6	9-13 years	Male	>12 typical CAL-spots, prominent bilateral inguinal and axillary freckling, freckling behind R knee,1 Lisch nodule, 2-6 cutaneous neurofibromas, abnormal development, ADD, hyperactivity and a learning disability. Sporadic case.
UAB-N83721205	NC_000017.10:g.29557917dup	c.3171dup	r.(3171dup)	p.(Asp1058Argfs*2)	0-24 months	Male	>6 typical CAL spots, L tibia and fibular bowing deformity, Eustachian tube dysfunction, and speech delays. The father was reported to have NF1.
UAB-S6015	NC_000017.10:g.29557932del	c.3186del	r.3186del	p.Lys1062Asnfs*15	0-24 months	Female	>6 typical CAL-spots, including one large CAL extending across lower back and over R and L hips, and 2 L inguinal freckles. Sporadic case.
UAB-S6228	NC_000017.10:g.29557932dup	c.3186dup	r.3186dup	p.Cys1063Metfs*26	>26 years	Female	>6 CAL-spots, axillary freckling, freckling between breasts, Lisch nodules, >2 subcutaneous nodules, L supraorbital nerve schwannoma (removed at age 12 years), and bluish discoloration area on R forearm. The son of the patient was reported to have a clinical diagnosis of NF1.
UAB-S2513	NC_000017.10:g.29557938del	c.3192del	r.3192del	p.Thr1065Glnfs*12	N/A	N/A	No available phenotypic information.
UAB-S35	NC_000017.10:g.29557940del	c.3194del	r.3194del	p.Thr1065Lysfs*12	N/A	N/A	No available phenotypic information.
UAB-S1173	NC_000017.10:g.29557942dup	c.3196dup	r.3196dup	p.Arg1066Lysfs*23	>26 years	Female	>6 CAL-spots, R inguinal and L axillary freckling, 2-6 cutaneous neurofibromas, and a plexiform neurofibromas on L arm and genital region. Unknown family history.
